# Supplementary material for: MutSeqR: an open source R package for standardized analysis of error-corrected next-generation sequencing data in genetic toxicology
Source: Bioinform Adv. 2025 Oct 23;5(1):vbaf265. doi: 10.1093/bioadv/vbaf265 (PMC12645840; doi:10.1093/bioadv/vbaf265)
Supplement: vbaf265_Supplementary_Data [file vbaf265_supplementary_data.zip]

Archive with 1 entries (1 files):
- MutSeqR Supplementary Material 20251001_revised - Clean.docx
